# Supplementary material for: Copy number variation at leptin receptor gene locus associated with metabolic traits and the risk of type 2 diabetes mellitus
Source: BMC Genomics. 2010 Jul 12;11:426. doi: 10.1186/1471-2164-11-426 (PMC2996954; doi:10.1186/1471-2164-11-426)
Supplement: Additional file 3 — Characteristics of case-control subjects. *: Student's t-test for difference between low and high CN groups within either cases or controls. **: Student's t-test for difference between T2DM cases and non-T2DM controls. [file 1471-2164-11-426-S3.XLS]

## Sheet: Sheet1
Table 1S. Characteristics of case-control subjecs
Variables	T2DM cases (n=135)					Non-T2DM controls (n=258)				P value**	P value*** (corrected)
	Low CN (1X) (n=86)	High CN (2X) (n=49)	P value*	total (n=135)		Low CN (1X) (n=123)	High CN (2X) (n=135)	P value	total (n=258)
Men (% of Women)	51(42%)	30(39%)	-	81(40%)		77(37%)	76(44%)	-	153(40%)	-
Age (year)	53.8 ± 8.7	56.8 ± 9.2	0.0663808	54.9 ± 9.0		54.2 ± 9.4	54.9 ± 8.5	0.540864	54.6 ± 8.9	0.708545	ns
Height (cm)	160.7 ± 9.6	161.3 ± 9.1	0.702217	160.9 ± 9.4		161.3 ± 9.7	160.0 ± 9.0	0.529494	160.9 ± 9.4	0.969406	ns
Weight (kg)	66.2 ± 10.3	65.5 ± 12.0	0.714572	65.9 ± 10.9		65.6 ± 10.4	64.5 ± 10.3	0.378725	65.0 ± 10.3	0.43019	ns
Pulse (counts)	63.2 ± 7.5	66.6 ± 9.0	0.0294075	64.5 ± 8.2		61.2 ± 6.5	62.5 ± 6.5	0.0916673	61.9 ± 6.5	0.00173895	ns
Systolic blood pressure (mmHg)	122.7 ± 17.0	124.7 ± 18.1	0.542442	123.4 ± 17.4		118.0 ± 14.6	118.6 ± 15.4	0.753239	118.4 ± 15.0	0.00423364	ns
Diastolic blood pressure (mmHg)	77.0 ± 9.8	79.8 ± 11.8	0.159087	78.0 ± 10.6		76.3 ± 9.9	76.3 ± 10.3	0.983803	76.3 ± 10.1	0.115115	ns
Distal radius Z	0.26 ± 1.21	0.64 ± 1.36	0.108607	0.40 ± 1.28		0.50 ± 1.59	0.75 ± 1.45	0.196479	0.63 ± 1.52	0.116937	ns
Midshaft tibia Z	0.25 ± 1.27	0.43 ± 1.38	0.44358	0.31 ± 1.31		-0.09 ± 1.35	0.09 ± 1.29	0.277913	0.10 ± 1.32	0.0300682	ns
Waist circumference (cm)	85.4 ± 6.7	86.2 ± 9.3	0.628887	85.7 ± 7.7		84.5 ± 7.5	84.6 ± 7.8	0.928964	84.6 ± 7.6	0.15851	ns
Hip circumferences (cm)	94.8 ± 5.1	94.0 ± 6.6	0.435776	94.5 ± 5.7		94.2 ± 6.5	93.0 ± 6.0	0.104255	93.6 ± 6.3	0.131791	ns
Waist-to-hip ratio (WHR)	0.90 ± 0.06	0.92 ± 0.07	0.210661	0.91 ± 0.06		0.90 ± 0.07	0.91 ± 0.07	0.133689	0.90 ± 0.07	0.713361	ns
Body fat (%)	27.9 ± 6.3	27.3 ± 6.5	0.665403	27.7 ± 6.4		25.5 ± 7.0	25.5 ± 7.2	0.996949	25.5 ± 7.1	0.00377503	ns
Visceral fat (%)	0.92 ± 0.04	0.92 ± 0.03	0.752201	0.92 ± 0.04		0.91 ± 0.04	0.90 ± 0.04	0.117504	0.90 ± 0.04	0.00126001	0.0390602
Obesity degree (%)	122.8 ± 15.1	120.0 ± 13.6	0.396168	122.0 ± 14.7		120.9 ± 13.9	119.9 ± 13.3	0.565677	120.4 ± 13.6	0.342681	ns
Body mass index	25.6 ± 2.9	25.1 ± 3.7	0.366769	25.4 ± 3.2		25.1 ± 2.7	24.9 ± 2.6	0.526503	25.0 ± 2.6	0.22751	ns
Total cholesterol (mg/dL)	211.6 ± 35.7	197.3 ± 34.9	0.0247995	206.4 ± 35.9		200.8 ± 33.5	183.5 ± 29.1	1.74442e-05	191.7 ± 32.4	9.47004e-05	0.00293571
HDL-cholesterol (mg/dL)	43.9 ± 9.5	45.3 ± 11.6	0.480811	44.4 ± 10.3		45.8 ± 8.6	44.2 ± 9.7	0.142376	45.0 ± 9.2	0.591223	ns
Triglyceride (mg/dL)	195.6 ± 99.3	204.4 ± 122.0	0.665466	198.8 ± 107.8		143.8 ± 78.2	151.4 ± 67.2	0.404242	147.8 ± 72.6	1.6274e-06	5.04494e-05
C-reactive protein (mg/dL)	0.21 ± 0.24	0.22 ± 0.15	0.714996	0.21 ± 0.21		0.20 ± 0.31	0.21 ± 0.21	0.84041	0.20 ± 0.26	0.718408	ns
WBC (103/µL)	6.7 ± 1.9	6.5 ± 1.7	0.597445	6.6 ± 1.8		6.6 ± 1.7	6.3 ± 1.7	0.228626	6.4 ± 1.7	0.390485	ns
RBC (106/µL)	4.6 ± 0.5	4.4 ± 0.5	0.0436123	4.5 ± 0.5		4.5 ± 0.5	4.5 ± 0.5	0.140121	4.5 ± 0.5	0.477843	ns
Hemoglobin (g/dL)	14.2 ± 1.4	13.9 ± 1.4	0.259161	14.1 ± 1.4		14.0 ± 1.4	13.9 ± 1.5	0.454095	13.9 ± 1.4	0.253884	ns
Hemocritat	42.6 ± 4.4	41.9 ± 4.3	0.402517	42.3 ± 4.3		42.3 ± 4.1	41.8 ± 4.5	0.381724	42.0 ± 4.3	0.530933	ns
HbA1C (%)	6.6 ± 1.1	6.8 ± 1.0	0.452326	6.7 ± 1.0		5.5 ± 0.3	5.5 ± 0.3	0.169473	5.5 ± 0.3	8.35348e-27	2.58958e-25
Insulin_0hr (µIU/ml)	8.5 ± 3.8	7.9 ± 4.3	0.422085	8.3 ± 4.0		8.4 ± 7.8	7.5 ± 3.5	0.242463	8.0 ± 6.0	0.518002	ns
Insulin_1hr (µIU/ml)	24.9 ± 23.8	20.1 ± 18.0	0.191941	23.2 ± 21.9		39.5 ± 34.4	38.3 ± 39.9	0.782878	38.9 ± 37.3	2.98037e-07	9.23914e-06
Insulin_2hr (µIU/ml)	29.4 ± 31.6	30.3 ± 25.9	0.86433	29.7 ± 29.6		23.8 ± 22.0	23.8 ± 24.7	0.999649	23.8 ± 23.4	0.0459776	ns
Glucose_0hr (mg/dL)	120.0 ± 33.1	114.4 ± 28.1	0.296873	118.0 ± 31.4		84.3 ± 7.7	79.4 ± 5.7	2.71481e-08	81.7 ± 7.1	1.59537e-26	4.94566e-25
Glucose_1hr (mg/dL)	258.6 ± 53.3	244.2 ± 44.3	0.100628	253.3 ± 50.5		132.6 ± 36.9	126.8 ± 29.4	0.165162	129.5 ± 33.2	7.66419e-63	2.3759e-61
Glucose_2hr (mg/dL)	243.0 ± 56.6	236.3 ± 44.7	0.450936	240.6 ± 52.5		99.2 ± 21.8	95.9 ± 22.3	0.226578	97.5 ± 22.1	1.95887e-66	6.07249e-65
HOMA-IR	1.3 ± 0.6	1.3 ± 0.8	0.783011	1.3 ± 0.7		1.8 ± 1.8	1.7 ± 0.8	0.548235	1.8 ± 1.4	1.43438e-05	0.000444658
*: Student's t-test for difference between low and high CN groups within either cases or controls
**: Student's t-test for difference between T2DM cases and non-T2DM controls
***: P value: calculated by Bonferroni correction for multiple testing. ns indicates none-significance (cutoff p < 0.05).
