# Supplementary material for: Copy number variation at leptin receptor gene locus associated with metabolic traits and the risk of type 2 diabetes mellitus
Source: BMC Genomics. 2010 Jul 12;11:426. doi: 10.1186/1471-2164-11-426 (PMC2996954; doi:10.1186/1471-2164-11-426)
Supplement: Additional file 5 — Copy number invariant regions. a: Copy number values (CN) of each SNP probe were obtained from CNV analysis of 90 individuals using the CNAT3. b: Average of copy number values of 90 individuals for each SNP probe. c: Standard deviation of copy number values of 90 individuals for each SNP probe. d: Average copy number values of all SNP probes for 90 individuals within the CNV region. e: Standard deviations of all probes for 90 individuals within the CNV region. [file 1471-2164-11-426-S5.XLS]

## Sheet: Sheet1
Table 2S. Copy number invariant regionsa
Probe Set	Chromosome	Physical Position	Ave-CNb	STD-CNc	Regional Aved	Regional Stde
SNP_A-1749529	2	221779509	2.07311	0.0440287	2.07192	0.0413673
SNP_A-1733578	2	221779581	2.07311	0.0440287
SNP_A-1681928	2	221786628	2.07311	0.0383843
SNP_A-1673238	2	221794575	2.07333	0.0382482
SNP_A-1679642	2	221886740	2.07022	0.0417854
SNP_A-1653172	2	221887111	2.07033	0.0419323
SNP_A-1742299	2	221892884	2.07022	0.0419732
a: Copy number values (CN) of each SNP probe were obtained from CNV analysis of 90 individuals using the CNAT3
b: Average of copy number values of 90 individuals for each SNP probe
c: Standard deviation of copy number values of 90 individuals for each SNP probe
d: Average copy number values of all SNP probes for 90 individuals within the CNV region
e: Standard deviations of all probes for 90 individuals within the CNV region
