# Supplementary material for: Copy number variation at leptin receptor gene locus associated with metabolic traits and the risk of type 2 diabetes mellitus
Source: BMC Genomics. 2010 Jul 12;11:426. doi: 10.1186/1471-2164-11-426 (PMC2996954; doi:10.1186/1471-2164-11-426)
Supplement: Additional file 6 — Primers used in QMPSF and real-time PCR. [file 1471-2164-11-426-S6.XLS]

## Sheet: Sheet1
Table 3S. Primers used in QMPSF and real-time PCR
Primer ID		Sequence	Location	Amplicon size (bp)
QMPSF for copy number detection (5'-fluorescin-labeled forward primers)
P1	Forward	ctcccatcgattgcaacttt	771 bp upstream exon 1	194
	Reverse	gtaatcctcaagcccgttca
P2	Forward	acagtccctttgtgggtcag	130 bp downstream exon 2	242
	Reverse	tatccgagctccagcgtact
P3	Forward	tttgaattgaccctggcttc	68436 bp downstream exon 2	205
	Reverse	agcaaaacctccaaagcaga
P4	Forward	gtgacctttgaatggcgttt	11677 bp upsteam exon 3	212
	Reverse	ctgccagagaaaggaacagg
P5	Forward	accctttaagctgggtgtcc	intron 5	246
	Reverse	GTCGTTGAGTTTGGCTGTTG	exon 6
P6	Forward	CGTGCAGTCACTCAGTGCTTA	exon 16	224
	Reverse	tgtcatattaatccatgagagcaac	intron 16
P7	Forward	AGGACGAAAGCCAGAGACAA	exon 20
	Reverse	AAATGCCTGGGCCTCTATCT	exon 20	185
Factor VIII	Forward	TACCATCCAGGCTGAGGTTTAT	exon 3	199
	Reverse	AAAGAGTTGTAACGCCACCATT	intron 3
CN2-2	Forward	CTTAGGTTCCCACGGTTTGA	2q36.1 (221,779,313 nt)	154
	Reverse	GCACTTGAAAGGTGCCTAGC
Real-time PCR for expression analysis
LEPR	Forward	5'-ACTTTGGAAGCCCCTGATG-3'	exon 14 and 15	168
	Reverse	5'-TTGATGGCCAGAACCGTAA-3'	exon 15
LEPROT	Forward	5'-CTGGGATGTGCCTTAGAGGA-3'	exon 2	211
	Reverse	5'-CAGCCACACGAGCAAGAATA-3'	exon 3
GAPDH	Forward	5'-CAGGGCTGCTTTTAACTCTGGTAA-3'	exon 3	99
	Reverse	5'-GTGGAATCATATTGGAACATGTAAACC-3'	exon 4
